# Supplementary material for: A two-step process for in silico screening to assess the performance of qRTPCR kits against variant strains of SARS-CoV-2
Source: BMC Genomics. 2022 Nov 17;23:755. doi: 10.1186/s12864-022-08999-3 (PMC9668695; doi:10.1186/s12864-022-08999-3)
Supplement: Supplementary file 1 — Additional file 1. [file 12864_2022_8999_MOESM1_ESM.xlsx]

## Sheet: Sheet1
S. No.	Target Gene Name				Reason of rejection of kits to detect delta variant of SARS-CoV-2	Reason of rejection of kits to detect omicron variant of SARS-CoV-2
	One gene kit
1	S				S gene probe	S gene probe
2	ORF 1ab
3	RdRp
	Two gene kit
4	N1	N2
5	N1	RDRP
6	N1	N2
7	N1	N2
8	ORF	RdRp
9	ORFb	RdRp
10	ORF1ab	N
11	ORF1ab	N
12	ORF1ab	N
13	N	ORF1ab
14	E	RdRp			Unsatisfactory with confirmatory RdRp gene
15	E	RdRp			Unsatisfactory with confirmatory RdRp gene
16	N	ORF
17	N	RdRP
18	ORF1ab	E
19	E	RdRp
20	ORF1ab	N
21	ORF	N			N gene primer and ORF gene probe	N gene primer and ORF gene probe
22	RdRp	N
23	ORF	N			N gene primer and ORF gene probe	N gene primer and ORF gene probe
24	ORF	N			N gene primer and ORF gene probe	N gene primer and ORF gene probe
25	RdRp	E
26	ORF1ab	N
27	E	ORF1a
28	N	RdRp			N and RdRp gene primer
29	E	N
30	E	N
31	E	N
32	E	N
33	ORF1b	N
34	N	ORF
35	RDRP	E			Unsatisfactory with confirmatory RdRp gene	Unsatisfactory with confirmatory RdRp gene probe
36	RdRp	N
37	ORF	E
38	E	N
39	N1	RdRp
40	ORF1ab	E
41	ORF1ab	N
42	E	N2
43	E	N2
44	E	RdRp			Unsatisfactory with confirmatory RdRp gene
45	E	RdRp			Unsatisfactory with confirmatory RdRp gene
46	N1	N2
47	RdRp	E			Unsatisfactory with confirmatory RdRp gene
48	E	RdRp			Unsatisfactory with confirmatory RdRp gene
49	E	RdRp			Unsatisfactory with confirmatory RdRp gene	Unsatisfactory with confirmatory RdRp gene probe
50	E	N				Unsatisfactory with confirmatory N gene probe
51	N	ORF1ab
52	N	ORF1ab
53	S	E				Unsatisfactory with confirmatory S gene primer and probe
54	N	ORF
55	ORF1	E			Unsatisfactory with confirmatory ORF1 gene
56	E	RdRp
	Three gene kit
57	ORF1ab	N	E
58	ORF1ab	ORF8	N
59	ORF1ab	N	E
60	E	N	RdRP		N and RdRp gene primer
61	E	RdRp	N
62	E	RdRp	N
63	E	ORF1ab	N
64	N	E	ORF1ab
65	RdRp	N1	E
66	E	N	RdRP		N and RdRp gene primer
67	ORF	N	E		Unsatisfactory with confirmatory N gene primer and RdRp gene probe	N and E gene primer and ORF gene probe
68	E	N	RdRp
69	M	RdRp	E
70	N	E	ORF1ab
71	N1	N2	N3
72	E	RdRp	ORF1b
	Four gene kit
73	RdRP-Gene1	RdRP 32	RdRP-Gene2	N
Legend: Line list of all 73 qRTPCR kits assessed in the study along with the details of the type of gene in each kit and the reason identified for their unsatisfactory performance
